# Supplementary material for: Poor Prognosis of Diffuse Large B-Cell Lymphoma with Hepatitis C Infection
Source: J Pers Med. 2021 Aug 27;11(9):844. doi: 10.3390/jpm11090844 (PMC8465128; doi:10.3390/jpm11090844)
Supplement: Supplementary file 1 [file jpm-11-00844-s001.zip]

Archive with 1 entries (1 files):
- jpm-1313298-supplementary.pdf
